# Supplementary material for: Helicobacter pylori GmhB enzyme involved in ADP-heptose biosynthesis pathway is essential for lipopolysaccharide biosynthesis and bacterial virulence
Source: Virulence. 2021 Jun 14;12(1):1610–28. doi: 10.1080/21505594.2021.1938449 (PMC8204981; doi:10.1080/21505594.2021.1938449)
Supplement: Supplemental Material [file KVIR_A_1938449_SM5557.zip]

Archive with 2 entries (1 files):
- suppl/
- suppl/supplementary.pdf
